# Supplementary material for: Tillage Practices and Residue Management Manipulate Soil Bacterial and Fungal Communities and Networks in Maize Agroecosystems
Source: Microorganisms. 2022 May 20;10(5):1056. doi: 10.3390/microorganisms10051056 (PMC9143171; doi:10.3390/microorganisms10051056)
Supplement: Supplementary file 1 [file microorganisms-10-01056-s001.zip]

Archive with 1 entries (1 files):
- microorganisms-1701579-supplementary.pdf
